# Supplementary material for: Intra- and Trans-Generational Costs of Reduced Female Body Size Caused by Food Limitation Early in Life in Mites
Source: PLoS One. 2013 Nov 12;8(11):e79089. doi: 10.1371/journal.pone.0079089 (PMC3827130; doi:10.1371/journal.pone.0079089)
Supplement: Data File S1 — Data from the experiments presented in separate working sheets. Working sheet (WS) 1: female body size plasticity; WS 2: mate choice; WS 3: female survival, mating; WS 4: egg number, volume; WS 5: offspring size, sex, survival; WS 6: mother daughter size. (XLSX) [file pone.0079089.s001.xlsx]

## Sheet: WS1female body size plasticity
1	2	330.7
1	2	324.1
1	2	344
1	2	344
1	2	346.7
1	2	334.5
1	2	330.7
1	2	338
1	2	338
1	2	343.5
1	2	340.2
1	2	332
1	2	344
1	2	344
1	2	346.7
1	2	346.7
1	2	330
1	2	330
1	1	325.6
1	1	312.6
1	1	331
1	1	314.6
1	1	312.6
1	1	325.6
1	1	331.6
1	1	314.6
1	1	312.6
1	1	316.1
1	1	319.2
1	1	320.6
1	1	315.6
1	1	312.1
1	1	320.8
1	1	322.6
1	1	314.5
1	1	314.5

## Sheet: WS2 mate choice
2
2
2
2
2
2
2
2
2
2
2
2
2
2
2
2
1
1

## Sheet: WS3 female survival mating 
small	20	120	1.5	0	7
small	50	130	1.5	1	11
small	30	172	1.5	1	11
small	10	135	1.5	0	2
small	40	180	2.5	1	11
small	15	125		0	1
small	65	190		0	1
small	15	140	1.5	1	11
small	43	190	1.5	1	11
small	20	210	1.5	1	11
small	65	210		0	1
small	20	150	1.5	1	11
small	45	190	1.5	1	11
small	30	210	1.5	0	5
large	15	135	0.5	1	11
large	15	135	0.5	1	11
large	19	180	0.5	1	11
large	19	230	1.5	1	11
large	27	154	0.5	1	11
large	27	150	0.5	1	11
large	91	270	0.5	1	11
large	26	145	0.5	1	11
large	43	125	0.5	1	11
large	7	120	0.5	0	3
large	35	210	1.5	1	11
large	50	170	0.5	1	11
large	20	115	0.5	1	11
large	25	240	0.5	1	11

## Sheet: WS4 egg number volume
1	1	1	0
3	1	1	0
4	1	1	0
5	1	1	0
7	1	1	0
9	1	1	0
10	1	1	0
15	1	1	0
16	1	1	0
17	1	1	0
18	1	1	0
19	1	1	0
20	1	1	0
21	1	1	0
1	2	1	1	0.026231
2	2	1	1	0.025154
3	2	1	1	0.029512
4	2	1	0
5	2	1	1	0.025032
7	2	1	1	0.026231
8	2	1	1	0.025154
9	2	1	1
10	2	1	1	0.024879
11	2	1	1
12	2	1	0
13	2	1	1
14	2	1	1	0.026231
15	2	1	1
1	1	2	2	0.024879
3	1	2	2	0.029083
4	1	2	3	0.023652
5	1	2	3	0.029872
7	1	2	0
9	1	2
10	1	2
15	1	2	2	0.029872
16	1	2	2	0.026415
17	1	2	2	0.023088
18	1	2
19	1	2	2	0.030423
20	1	2	2	0.030423
21	1	2	2	0.027312
1	2	2	5	0.032443
2	2	2	5	0.027029
3	2	2	5	0.031072
4	2	2	4	0.026412
5	2	2	4	0.027274
7	2	2	4	0.028532
8	2	2	5	0.027033
9	2	2	5	0.027033
10	2	2	5	0.028117
11	2	2	5	0.028117
12	2	2	2	0.026614
13	2	2	4	0.027859
14	2	2	3	0.030228
15	2	2	2	0.030606
1	1	3	5	0.026378
3	1	3	3	0.025015
4	1	3	4	0.025015
5	1	3
7	1	3	1	0.026921
9	1	3
10	1	3
15	1	3	4	0.027394
16	1	3	5	0.027394
17	1	3	4	0.02665
18	1	3
19	1	3	4
20	1	3	5	0.027495
21	1	3	3
1	2	3	3	0.032089
2	2	3	2	0.023652
3	2	3	1	0.029396
4	2	3	3	0.027907
5	2	3	5	0.028346
7	2	3	4	0.027259
8	2	3	3	0.026258
9	2	3	4	0.028118
10	2	3	4	0.028897
11	2	3	1	0.026337
12	2	3	3	0.027536
13	2	3	4	0.030894
14	2	3	5
15	2	3	4
1	1	4	3	0.028916
3	1	4	3	0.02532
4	1	4	3	0.029276
5	1	4
7	1	4	1	0.027789
9	1	4
10	1	4
15	1	4	2
16	1	4	3	0.028004
17	1	4	5
18	1	4
19	1	4	5	0.028071
20	1	4	4	0.028021
21	1	4	5	0.027546
1	2	4	5	0.033251
2	2	4	4	0.028753
3	2	4	4	0.030753
4	2	4	5	0.028151
5	2	4	4	0.029526
7	2	4	4	0.030267
8	2	4	4	0.028903
9	2	4	4	0.028588
10	2	4	4	0.027953
11	2	4
12	2	4	3	0.024056
13	2	4	3	0.028278
14	2	4	4	0.030889
15	2	4	4	0.029987
1	1	5	4	0.030839
3	1	5	3	0.026057
4	1	5	3	0.029995
5	1	5
7	1	5	5	0.026432
9	1	5
10	1	5
15	1	5	5	0.026445
16	1	5	4
17	1	5	4	0.030637
18	1	5
19	1	5	5	0.027555
20	1	5	4	0.027005
21	1	5	2	0.026765
1	2	5	4	0.033164
2	2	5	5	0.026667
3	2	5	4	0.028133
4	2	5	4	0.031797
5	2	5	4	0.028876
7	2	5	3	0.030377
8	2	5	4	0.030327
9	2	5	4	0.027919
10	2	5	4	0.031987
11	2	5
12	2	5	5	0.032198
13	2	5	4	0.029876
14	2	5	4	0.028654
15	2	5	5	0.031197
1	1	6	3	0.029495
3	1	6	4	0.027688
4	1	6	4	0.032628
5	1	6
7	1	6	4	0.027681
9	1	6
10	1	6
15	1	6	4	0.025633
16	1	6	5	0.030137
17	1	6	5	0.028418
18	1	6
19	1	6	4	0.026754
20	1	6	5	0.030143
21	1	6
1	2	6	5	0.032295
2	2	6	5	0.029808
3	2	6	5	0.027726
4	2	6	3	0.029693
5	2	6	4	0.029338
7	2	6	5	0.02964
8	2	6	3	0.031328
9	2	6	4	0.030348
10	2	6	4	0.032876
11	2	6
12	2	6	3	0.03091
13	2	6	4	0.031876
14	2	6	4	0.032981
15	2	6	5	0.031765
1	1	7	2	0.028318
3	1	7	5	0.025797
4	1	7	4	0.02708
5	1	7
7	1	7	5	0.025751
9	1	7
10	1	7
15	1	7	4	0.025172
16	1	7	4	0.028449
17	1	7	2	0.029003
18	1	7
19	1	7	4	0.028971
20	1	7	4	0.030112
21	1	7
1	2	7	5	0.032011
2	2	7	4	0.027196
3	2	7	5	0.025044
4	2	7	5	0.027327
5	2	7	4	0.026816
7	2	7	4	0.029124
8	2	7	5	0.029087
9	2	7	4	0.027983
10	2	7	3	0.028793
11	2	7
12	2	7	3	0.032198
13	2	7	4	0.030003
14	2	7	5	0.027989
15	2	7	5	0.031009
1	1	8
3	1	8	4	0.032842
4	1	8	5	0.027684
5	1	8
7	1	8	4	0.026865
9	1	8
10	1	8
15	1	8	4
16	1	8	3	0.02754
17	1	8	3	0.029873
18	1	8
19	1	8	4	0.02967
20	1	8	3	0.026876
21	1	8
1	2	8	4	0.031062
2	2	8	4	0.031737
3	2	8	4	0.02447
4	2	8	5	0.029671
5	2	8	4	0.026946
7	2	8	4	0.031463
8	2	8	5
9	2	8	4	0.030209
10	2	8	5	0.02897
11	2	8
12	2	8	4	0.030199
13	2	8	5
14	2	8	5	0.031983
15	2	8	4
1	1	9
3	1	9	4	0.027571
4	1	9	5
5	1	9
7	1	9	4	0.030294
9	1	9
10	1	9
15	1	9	4	0.028041
16	1	9	3	0.026095
17	1	9	4	0.026248
18	1	9
19	1	9	4	0.028908
20	1	9	3	0.030003
21	1	9
1	2	9	0
2	2	9	5	0.033558
3	2	9	5	0.026995
4	2	9	4	0.028241
5	2	9	5	0.02745
7	2	9	5	0.029858
8	2	9	4
9	2	9	5	0.033987
10	2	9	5	0.03198
11	2	9
12	2	9	4	0.02809
13	2	9	3	0.028973
14	2	9	4	0.03201
15	2	9	4	0.031456
1	1	10
3	1	10	4	0.02901
4	1	10	3	0.027983
5	1	10
7	1	10	4	0.02909
9	1	10
10	1	10
15	1	10	2	0.026853
16	1	10	5	0.02609
17	1	10	4	0.031654
18	1	10
19	1	10	2	0.03163
20	1	10	5
21	1	10
1	2	10	0
2	2	10	5	0.033296
3	2	10	4	0.027651
4	2	10	4	0.026347
5	2	10	4	0.033276
7	2	10	5	0.032763
8	2	10	5	0.03008
9	2	10	2	0.032999
10	2	10	3	0.029879
11	2	10
12	2	10	5	0.032187
13	2	10	5	0.03192
14	2	10	5	0.027001
15	2	10	4	0.02681

## Sheet: WS5 offspring size sex survival
1	1	276.78	1	0.71	1	1	1.57
3	1	271.93	1	0.82	0.8	1.13	1.11
4	1	274.65	1	0.89	0.9	1.23	1.25
5	1	270.96	1	0.69	0.8	0.98	1.11
7	1	274.5	1	0.71	1	1	1.57
15	1	274.36	1	0.76	1	1.06	1.57
16	1	277.02	1	0.64	1	0.93	1.57
17	1	276.54	1	0.76	0.9	1.06	1.25
19	1	277.98	1	0.74	1	1.04	1.57
20	1	277.08	1	0.75	0.9	1.05	1.25
21	1	276.23	1	0.73	0.9	1.02	1.25
1	1	335.41	2	0.71	1	1	1.57
3	1	325.42	2	0.82	0.8	1.13	1.11
4	1	330.43	2	0.89	0.9	1.23	1.25
5	1	337.4	2	0.69	0.8	0.98	1.11
7	1	336.3	2	0.71	1	1	1.57
15	1	334.91	2	0.76	1	1.06	1.57
16	1	329.78	2	0.64	1	0.93	1.57
17	1	333.54	2	0.76	0.9	1.06	1.25
19	1	332.43	2	0.74	1	1.04	1.57
20	1	337.67	2	0.75	0.9	1.05	1.25
21	1	340.3	2	0.73	0.9	1.02	1.25
1	2	277.95	1	0.92	1	1.28	1.57
2	2	274.86	1	0.75	1	1.05	1.57
3	2	272.9	1	0.77	0.8	1.07	1.11
4	2	273.17	1	0.72	0.9	1.01	1.25
5	2	273.59	1	0.82	1	1.13	1.57
7	2	279.48	1	0.8	1	1.11	1.57
8	2	274.18	1	0.5	1	0.79	1.57
9	2	274.14	1	0.74	1	1.04	1.57
10	2	275.53	1	0.76	1	1.06	1.57
11	2	275.05	1	0.3	1	0.58	1.57
12	2	276.98	1	0.65	0.9	0.94	1.25
13	2	274.89	1	0.73	0.9	1.02	1.25
14	2	275.55	1	0.71	0.9	1	1.25
15	2	276.09	1	0.71	0.8	1	1.11
1	2	340.21	2	0.92	1	1.28	1.57
2	2	336.07	2	0.75	1	1.05	1.57
3	2	341.12	2	0.77	0.8	1.07	1.11
4	2	333.73	2	0.72	0.9	1.01	1.25
5	2	341.09	2	0.82	1	1.13	1.57
7	2	345.98	2	0.8	1	1.11	1.57
8	2	337.29	2	0.5	1	0.79	1.57
9	2	338.22	2	0.74	1	1.04	1.57
10	2	345.2	2	0.76	1	1.06	1.57
11	2	339.89	2	0.3	1	0.58	1.57
12	2	344.56	2	0.65	0.9	0.94	1.25
13	2	341.67	2	0.73	0.9	1.02	1.25
14	2	345.65	2	0.71	0.9	1	1.25
15	2	343.61	2	0.71	0.8	1	1.11

## Sheet: WS6 mother daughter size
1	1	335.41	328.1
3	1	325.42	316.2
4	1	330.43	327.3
5	1	337.4	325.6
7	1	336.3	297.4
15	1	334.91	312.6
16	1	329.78	316.1
17	1	333.54	319.2
19	1	332.43	315.6
20	1	337.67	312.1
21	1	340.3	321.5
1	2	340.21	334.5
2	2	336.07	341.3
3	2	341.12	343.7
4	2	333.73	345.4
5	2	341.09	330.7
7	2	345.98	324.1
8	2	337.29	342.5
9	2	338.22	338
10	2	345.2	339
11	2	339.89	341.8
12	2	344.56	346.7
13	2	341.67	341.5
14	2	345.65	344
15	2	343.61	337.8
